# Supplementary material for: Ameliorating Effects of TRIM67 against Intestinal Inflammation and Barrier Dysfunction Induced by High Fat Diet in Obese Mice
Source: Int J Mol Sci. 2022 Jul 11;23(14):7650. doi: 10.3390/ijms23147650 (PMC9317707; doi:10.3390/ijms23147650)
Supplement: Supplementary file 1 [file ijms-23-07650-s001.zip]

Archive with 1 entries (1 files):
- ijms-1765932-supplementary.pdf
